# Supplementary material for: Biological Characteristics of Dasineura jujubifolia and Its Parasitoid Natural Enemies in Hami Region of Xinjiang (China)
Source: Insects. 2025 Oct 31;16(11):1118. doi: 10.3390/insects16111118 (PMC12653209; doi:10.3390/insects16111118)
Supplement: Supplementary file 1 [file insects-16-01118-s001.zip]

Archive with 2 entries (2 files):
- Table S2. Monthly mean meteorological parameters in Hami, Xinjiang, China (April–September 2021).xlsx
- Table S1. Developmental dynamics of Dasineura jujubifolia and parasitism rate, longevity, and occurrence dynamics of its parasitoids in Hami, Xinjiang, China (2021)..xlsx
