# Supplementary material for: Biological Characteristics of Dasineura jujubifolia and Its Parasitoid Natural Enemies in Hami Region of Xinjiang (China)
Source: Insects. 2025 Oct 31;16(11):1118. doi: 10.3390/insects16111118 (PMC12653209; doi:10.3390/insects16111118)
Supplement: Supplementary file 1 [file insects-16-01118-s001.zip › Table S2. Monthly mean meteorological parameters in Hami, Xinjiang, China (April–September 2021).xlsx]

## Sheet: Sheet1
Month	Average Temperature (°C)	Average Daytime Temperature (°C)	Average Nighttime Temperature (°C)	Average Relative Humidity (%)	Average Sunshine Duration (h)
April	13.9	21.8	6.1	28	288.3
May	20.5	28.3	12.2	33	338.8
June	25.1	32.9	16.8	37	329.6
July	26.8	34.6	18.9	43	333.4
August	24.6	33.3	16.7	44	323.3
September	18.2	28	10.4	47	296.9
Climatic data were obtained from the Free Weather API (https://open-meteo.com/ ) and the China Meteorological Administration (https://weather.cma.cn/)
