# Supplementary material for: Biological Characteristics of Dasineura jujubifolia and Its Parasitoid Natural Enemies in Hami Region of Xinjiang (China)
Source: Insects. 2025 Oct 31;16(11):1118. doi: 10.3390/insects16111118 (PMC12653209; doi:10.3390/insects16111118)
Supplement: Supplementary file 1 [file insects-16-01118-s001.zip › Table S1. Developmental dynamics of Dasineura jujubifolia and parasitism rate, longevity, and occurrence dynamics of its parasitoids in Hami, Xinjiang, China (2021)..xlsx]

## Sheet: Generation of Dasineura jujubif
Developmental durations (days) of different life stages of Dasineura jujubifolia in two jujube orchards (Hami, Xinjiang, China, 2021).
Orchard	No.	Egg	Larva	Pupa	Adult	Female	Male
A	1	3.4	12.4	7.4	2.4	2.4
A	2	3.3	12.9	6.5	2.1	2.1
A	3	3.1	12.7	5.8	2.2	2.2
A	4	3.1	12	4.9	1.7	1.7
A	5	3.1	10.3	5.6	2.2	2.2
A	6	3.2	13	5.1	1.7	1.7
A	7	2.4	12.2	5.4	2		2
A	8	2.9	12.4	4.5	1.5		1.5
A	9	2.9	12.1	6.4	2	2
A	10	3	14	5.5	1.5		1.5
A	11	3	8.8	6.4	1.8	1.8
A	12	3.2	10.4	4.9	1.3		1.3
A	13	3.4	12.3	4.9	1.8		1.8
A	14	2.5	9.9	4.5	2.4	2.4
A	15	2.7	10.5	5.1	1.3		1.3
A	16	3.2	12.5	5.5	1.5		1.5
A	17	3.1	8.9	5.4	1.4	1.4
A	18	3	10.9	5.3	1.6		1.6
A	19	2.8	11.6	3.5	0.9		0.9
A	20	3	10.8	8.3	1.5		1.5
B	21	3.2	15.3	6.2	2.4	2.4
B	22	3.6	12.1	6.2	2.4	2.4
B	23	3.4	12	7.4	2.1	2.1
B	24	3.1	13.9	8	1.9		1.9
B	25	3.3	11.7	6.1	1.8		1.8
B	26	3.4	11.8	6.5	1.8	1.8
B	27	3.2	13.2	5.9	2	2
B	28	3.3	12.4	6.7	2		2
B	29	3.5	11.7	6.7	2.2	2.2
B	30	3.6	12.9	6.8	2.7	2.7
B	31	2.9	11.3	5.3	1.1		1.1
B	32	3	11	4.4	1.6		1.6
B	33	2.9	10.5	5	1.2	1.2
B	34	2.7	10.9	4.6	0.7		0.7
B	35	2.6	10.2	4.7	1.2	1.2
B	36	3	9.2	5	0.8		0.8
B	37	3	9.9	4	0.8		0.8
B	38	2.4	10.6	4.2	1.6		1.6
B	39	3.3	11.4	5.2	1.7	1.7
B	40	2.9	11.4	4.2	1.6		1.6

## Sheet: Ectoparasitoid parasitism (no.)
Number of parasitism by ectoparasitoids
Orchard	No.	Pseudotorymus samsatensis	Systasis parvula	Baryscapus adalia
A	1	9	8	5
A	2	10	8	8
A	3	11	4	7
A	4	5	8	8
A	5	13	4	5
A	6	4	11	8
A	7	15	4	7
A	8	16	10	5
A	9	17	5	4
A	10	18	12	8
A	11	9	9	6
A	12	18	14	6
A	13	4	15	6
A	14	12	8	3
A	15	6	7	7
A	16	7	11	9
A	17	8	2	8
A	18	9	10	6
A	19	13	3	7
A	20	11	8	7
A	21	12	8	8
A	22	4	8	4
A	23	4	7	8
A	24	5	10	6
A	25	6	12	2
A	26	13	7	3
A	27	8	11	4
A	28	8	9	4
A	29	4	11	7
A	30	4	6	6
A	31	12		8
A	32	13		2
A	33	9		3
A	34	10		7
A	35	11		3
A	36	12		6
A	37	13		6
A	38	14		8
A	39	15		7
A	40	16		7
A	41	17		6
A	42	6		5
A	43	7		7
A	44	12		5
A	45	4		5
A	46	11		4
A	47	6		3
A	48	17		6
A	49	8		3
A	50	9		7
A	51	10
A	52	11
A	53	6
A	54	13
A	55	4
A	56	12
A	57	6
A	58	4
A	59	8
A	60	9
A	61	10
A	62	11
A	63	16
A	64	13
A	65	9
A	66	10
A	67	11
A	68	7
A	69	4
A	70	4
A	71	14
A	72	16
A	73	17
A	74	17
A	75	19
A	76	19
A	77	4
A	78	9
A	79	6
A	80	15
B	81	8	3	5
B	82	8	16	7
B	83	6	7	8
B	84	11	10	7
B	85	12	7	6
B	86	4	8	9
B	87	4	6	6
B	88	14	6	6
B	89	6	8	5
B	90	7	7	4
B	91	8	10	5
B	92	9	5	2
B	93	10	9	5
B	94	4	14	9
B	95	11	16	2
B	96	12	11	5
B	97	11	7	6
B	98	6	16	3
B	99	13	10	5
B	100	4	3	8
B	101	5	9	7
B	102	8	7	5
B	103	4	5	8
B	104	8	13	4
B	105	9	2	9
B	106	10	5	4
B	107	4	10	9
B	108	5	5	5
B	109	13	5	5
B	110	5	11	3
B	111	6		8
B	112	4		4
B	113	8		4
B	114	9		2
B	115	10		4
B	116	11		5
B	117	6		8
B	118	13		5
B	119	4		4
B	120	14		7
B	121	6		3
B	122	4		9
B	123	8		7
B	124	9		4
B	125	10		4
B	126	11		8
B	127	5		6
B	128	13		2
B	129	4		6
B	130	16		6
B	131	9
B	132	10
B	133	11
B	134	5
B	135	13
B	136	5
B	137	6
B	138	4
B	139	8
B	140	9
B	141	10
B	142	11
B	143	6
B	144	12
B	145	4
B	146	5
B	147	6
B	148	14
B	149	8
B	150	9
B	151	5
B	152	4
B	153	6
B	154	9
B	155	4
B	156	7
B	157	11
B	158	5
B	159	14
B	160	5

## Sheet: Parasitism rate
Raw data on occurrence dynamics and parasitism rates of parasitoids associated with Dasineura jujubifolia (Hami, Xinjiang, 2021) Note: All parasitism rates are expressed as the proportion of parasitized larvae among total D. jujubifolia larvae
Sampling date	Number of galls collected	Number of D. jujubifolia larvae in galls	Number of P. samsatensis parasitized larvae	Parasitism rate of P. samsatensis (%)	Number of emerged P. samsatensis adults	Number of S. parvula parasitized larvae	Parasitism rate of S. parvula (%)	Number of emerged S. parvula adults	Number of B. adalia parasitized larvae	Parasitism rate of B. adalia (%)	Number of emerged B. adalia adults	Number of emerged Aprostocetus sp. adults	Parasitism rate of Aprostocetus sp. (%)	Number of emerged Synopeas sp. adults	Parasitism rate of Synopeas sp. (%)
2021-05-20	80（40A+40B）	926 （457A+469B）	266	0.287257	28 （13A+15B）	0	0	0	107	0.115551	19 （8A+11B）	156 （71A+85B）	0.168467	0	0
2021-05-31	80（40A+40B）	545 （276A+269B）	108	0.198165	12 （5A+7B）	27	0.0495413	3 （2A+1B）	59	0.108257	7 （4A+3B）	78 （32A+46B）	0.143119	0	0
2021-06-10	80（40A+40B）	954 （465A+489B）	227	0.237945	25 （12A+13B）	61	0.0639413	8 （5A+3B）	88	0.0922432	11 （4A+7B）	125 （69A+56B）	0.131027	38 （16A+22B）	0.0398323
2021-06-20	80（40A+40B）	821 （418A+403B）	72	0.0876979	8 （5A+3B）	21	0.0255786	3 （0A+3B）	63	0.0767357	8 （5A+3B）	86 （50A+36B）	0.10475	70 （29A+41B）	0.0852619
2021-06-30	80（40A+40B）	697 （360A+337B）	144	0.2066	16 （9A+7B）	66	0.0946915	8 （4A+4B）	54	0.0774749	6 （4A+2B）	71 （34A+37B）	0.101865	98 （57A+41B）	0.140603
2021-07-10	80（40A+40B）	671 （336A+335B）	74	0.110283	8 （4A+4B）	10	0.0149031	1 （1A+0B）	57	0.0849478	7 （3A+4B）	53 （32A+21B）	0.0789866	132 （76A+56B）	0.196721
2021-07-20	80（40A+40B）	552 （282A+270B）	81	0.146739	11 （6A+5B）	18	0.0326087	2 （0A+2B）	44	0.0797101	5 （2A+3B）	34 （19A+15B）	0.0615942	58 （27A+31B）	0.105072
2021-07-30	80（40A+40B）	403 （189A+214B）	53	0.131514	9 （4A+5B）	0	0	0	39	0.0967742	5 （2A+3B）	42 （17A+25B）	0.104218	22 （13A+9B）	0.0545906
2021-08-10	80（40A+40B）	446 （230A+216B）	34	0.0762332	6 （4A+2B）	7	0.0156951	1 （1A+0B）	22	0.0493274	3 （2A+1B）	27 （13A+14B）	0.0605381	34 （19A+15B）	0.0762332
2021-08-20	80（40A+40B）	368 （173A+195B）	5	0.013587	1 （0A+1B）	0	0	0	0	0	0	9 （3A+6B）	0.0244565	10 （4A+6B）	0.0271739
2021-08-31	80（40A+40B）	96 （45A+51B）	0	0	0	0	0	0	0	0	0	0	0	0	0

## Sheet: Adult longevity of parasitoids
Longevity of adult parasitoids under 15% honey solution treatment												Longevity of adult parasitoids under water condition
No.	Orchard	P. samsatensis♀	P. samsatensis♂	S. parvula ♀	S. parvula ♂	B. adalia♀	Aprostocetus sp.♀	Aprostocetus sp.♂	Synopeas sp.♀	Synopeas sp.♂		No.	Orchard	P. samsatensis♀	P. samsatensis♂	S. parvula ♀	S. parvula ♂	B. adalia♀	Aprostocetus sp.♀	Aprostocetus sp.♂	Synopeas sp. ♀	Synopeas sp.♂
1	A	5	4	3	3	5	3	3	2	1		1	A	2	1	1	1	2	1	1	1	1
2	A	6	5	3	3	5	4	3	2	1		2	A	2	1	1	1	2	2	1	1	1
3	A	6	5	4	4	6	5	3	2	2		3	A	2	2	2	2	2	2	1	1	1
4	A	7	5	5	4	6	5	3	2	2		4	A	2	2	2	2	2	2	2	2	1
5	A	8	6	6	5	7	6	3	2	2		5	A	2	2	2	2	2	2	2	2	1
6	A	8	6	6	5	7	6	4	2	2		6	A	2	3	2	2	3	2	2	2	2
7	A	9	6	6	6	8	6	4	3	2		7	A	3	3	2	2	3	3	2	2	2
8	A	10	6	6	6	9	6	4	3	2		8	A	3	3	3	2	3	3	2	2	2
9	A	11	7	7	6	9	7	5	3	3		9	A	3	3	3	2	3	3	3	2	2
10	A	12	7	7	6	11	8	5	3	3		10	A	3	3	3	3	3	3	3	2	2
11	A	13	7	8	6	11	8	5	4	3		11	A	4	3	3	3	3	3	3	2	2
12	A	15	8	8	7	12	9	5	4	4		12	A	4	3	4	3	4	4	3	3	2
13	A	15	9	8	7	13	9	6	4	5		13	A	4	4	4	3	4	4	3	3	3
14	A	16	11	9	8	16	11	6	4	5		14	A	5	4	4	4	4	4	4	3	3
15	A	18	12	10	8	19	12	7	5	6		15	A	5	4	4	4	5	5	4	3	3
16	B	5	4	2	3	5	3	3	2	1		16	B	1	1	1	1	1	1	1	1	1
17	B	6	4	4	4	5	4	3	2	1		17	B	2	1	1	1	2	2	1	1	1
18	B	6	5	5	4	6	4	3	2	2		18	B	2	2	1	1	2	2	2	1	1
19	B	7	5	6	4	6	5	3	2	2		19	B	2	2	2	2	2	2	2	1	1
20	B	7	6	6	5	7	6	3	2	2		20	B	2	2	2	2	2	2	2	2	1
21	B	9	6	6	5	7	6	4	2	2		21	B	2	3	2	2	3	3	2	2	2
22	B	9	6	6	6	8	6	4	3	2		22	B	3	3	3	2	3	3	2	2	2
23	B	11	6	7	6	9	7	4	3	2		23	B	3	3	3	2	3	3	2	2	2
24	B	12	7	7	6	9	8	4	3	3		24	B	3	3	3	3	3	3	3	2	2
25	B	12	7	7	6	10	8	5	3	3		25	B	3	3	3	3	3	3	3	2	2
26	B	14	8	8	6	11	9	5	3	3		26	B	4	3	3	3	4	3	3	2	2
27	B	15	8	8	7	12	9	6	4	4		27	B	4	3	4	3	4	4	3	3	2
28	B	15	10	9	7	15	10	6	4	5		28	B	5	4	4	3	4	4	3	3	3
29	B	16	12	9	8	18	12	6	5	5		29	B	5	4	4	4	5	4	4	3	3
30	B	21	14	10	8	20	13	8	6	6		30	B	5	4	5	4	5	5	4	4	3
